# Supplementary material for: Detection of myocardial ischemia by intracoronary ECG using convolutional neural networks
Source: PLoS One. 2021 Jun 14;16(6):e0253200. doi: 10.1371/journal.pone.0253200 (PMC8202932; doi:10.1371/journal.pone.0253200)
Supplement: S1 Data — (ZIP) [file pone.0253200.s014.zip]

Archive with 895 entries (893 files):
- Data PlosOne/Ischemic/
- Data PlosOne/Ischemic/35002_FU_2_vessel1_arm_1_cfi60_ECGavg.mat.jpg
- Data PlosOne/Ischemic/35002_FU_2_vessel2_arm_1_cfi60_ECGavg.mat.jpg
- Data PlosOne/Ischemic/35002_FU_vessel1_arm_1_cfi60_ECGavg.mat.jpg
- Data PlosOne/Ischemic/35003_FU_vessel1_arm_1_cfi60_ECGavg.mat.jpg
- Data PlosOne/Ischemic/35003_FU_vessel2_arm_1_cfi60_ECGavg.mat.jpg
- Data PlosOne/Ischemic/35004_BL_vessel1_arm_1_cfi60_ECGavg.mat.jpg
- Data PlosOne/Ischemic/35004_BL_vessel2_arm_1_cfi60_ECGavg.mat.jpg
- Data PlosOne/Ischemic/35004_FU_vessel1_arm_1_cfi60_ECGavg.mat.jpg
- Data PlosOne/Ischemic/35004_FU_vessel2_arm_1_cfi60_ECGavg.mat.jpg
- Data PlosOne/Ischemic/35005_BL_vessel1_arm_1_cfi60_ECGavg.mat.jpg
- Data PlosOne/Ischemic/35005_FU_vessel1_arm_1_cfi60_ECGavg.mat.jpg
- Data PlosOne/Ischemic/35006_BL_vessel1_arm_1_cfi60_ECGavg.mat.jpg
- Data PlosOne/Ischemic/35006_BL_vessel2_arm_1_cfi60_ECGavg.mat.jpg
- Data PlosOne/Ischemic/35006_FU_vessel1_arm_1_cfi60_ECGavg.mat.jpg
- Data PlosOne/Ischemic/35006_FU_vessel2_arm_1_cfi60_ECGavg.mat.jpg
- Data PlosOne/Ischemic/35007_BL_vessel1_arm_1_cfi60_ECGavg.mat.jpg
- Data PlosOne/Ischemic/35008_BL_vessel1_arm_1_cfi60_ECGavg.mat.jpg
- Data PlosOne/Ischemic/35009_BL_vessel1_arm_1_cfi60_ECGavg.mat.jpg
- Data PlosOne/Ischemic/35009_BL_vessel2_arm_1_cfi60_ECGavg.mat.jpg
- Data PlosOne/Ischemic/35009_FU_vessel1_arm_1_cfi60_ECGavg.mat.jpg
- Data PlosOne/Ischemic/35009_FU_vessel2_arm_1_cfi60_ECGavg.mat.jpg
- Data PlosOne/Ischemic/35010_BL_vessel2_arm_1_cfi60_ECGavg.mat.jpg
- Data PlosOne/Ischemic/35010_FU_vessel1_arm_1_cfi60_ECGavg.mat.jpg
- Data PlosOne/Ischemic/35010_FU_vessel2_arm_1_cfi60_ECGavg.mat.jpg
- Data PlosOne/Ischemic/35011_BL_vessel1_arm_1_cfi60_ECGavg.mat.jpg
- Data PlosOne/Ischemic/35011_FU_vessel1_arm_1_cfi60_ECGavg.mat.jpg
- Data PlosOne/Ischemic/35012_BL_vessel1_arm_1_cfi60_ECGavg.mat.jpg
- Data PlosOne/Ischemic/35012_BL_vessel2_arm_1_cfi60_ECGavg.mat.jpg
- Data PlosOne/Ischemic/35012_FU_vessel1_arm_1_cfi60_ECGavg.mat.jpg
- Data PlosOne/Ischemic/35012_FU_vessel2_arm_1_cfi60_ECGavg.mat.jpg
- Data PlosOne/Ischemic/35013_BL_vessel2_arm_1_cfi60_ECGavg.mat.jpg
- Data PlosOne/Ischemic/35014_BL_vessel1_arm_1_cfi60_ECGavg.mat.jpg
- Data PlosOne/Ischemic/35014_FU_vessel1_arm_1_cfi60_ECGavg.mat.jpg
- Data PlosOne/Ischemic/35015_BL_vessel1_arm_1_cfi60_ECGavg.mat.jpg
- Data PlosOne/Ischemic/35015_BL_vessel2_arm_1_cfi60_ECGavg.mat.jpg
- Data PlosOne/Ischemic/35015_FU_vessel1_arm_1_cfi60_ECGavg.mat.jpg
- Data PlosOne/Ischemic/35015_FU_vessel2_arm_1_cfi60_ECGavg.mat.jpg
- Data PlosOne/Ischemic/35016_FU_vessel1_arm_1_cfi60_ECGavg.mat.jpg
- Data PlosOne/Ischemic/35016_FU_vessel2_arm_1_cfi60_ECGavg.mat.jpg
- Data PlosOne/Ischemic/35017_BL_vessel2_arm_1_cfi60_ECGavg.mat.jpg
- Data PlosOne/Ischemic/35017_FU_vessel1_arm_1_cfi60_ECGavg.mat.jpg
- Data PlosOne/Ischemic/35017_FU_vessel2_arm_1_cfi60_ECGavg.mat.jpg
- Data PlosOne/Ischemic/35018_BL_vessel1_arm_1_cfi60_ECGavg.mat.jpg
- Data PlosOne/Ischemic/35018_FU_vessel1_arm_1_cfi60_ECGavg.mat.jpg
- Data PlosOne/Ischemic/35019_BL_vessel1_arm_1_cfi60_ECGavg.mat.jpg
- Data PlosOne/Ischemic/35019_FU_vessel1_arm_1_cfi60_ECGavg.mat.jpg
- Data PlosOne/Ischemic/35020_BL_vessel1_arm_1_cfi60_ECGavg.mat.jpg
- Data PlosOne/Ischemic/35020_BL_vessel2_arm_1_cfi60_ECGavg.mat.jpg
- Data PlosOne/Ischemic/35021_BL_vessel1_arm_1_cfi60_ECGavg.mat.jpg
- Data PlosOne/Ischemic/35021_FU_vessel1_arm_1_cfi60_ECGavg.mat.jpg
- Data PlosOne/Ischemic/35022_BL_vessel1_arm_1_cfi60_ECGavg.mat.jpg
- Data PlosOne/Ischemic/35022_BL_vessel2_arm_1_cfi60_ECGavg.mat.jpg
- Data PlosOne/Ischemic/35023_BL_vessel1_arm_1_cfi60_ECGavg.mat.jpg
- Data PlosOne/Ischemic/35023_BL_vessel2_arm_1_cfi60_ECGavg.mat.jpg
- Data PlosOne/Ischemic/35023_FU_vessel1_arm_1_cfi60_ECGavg.mat.jpg
- Data PlosOne/Ischemic/35024_FU_vessel1_arm_1_cfi60_ECGavg.mat.jpg
- Data PlosOne/Ischemic/35025_BL_vessel1_arm_1_cfi60_ECGavg.mat.jpg
- Data PlosOne/Ischemic/35025_BL_vessel2_arm_1_cfi60_ECGavg.mat.jpg
- Data PlosOne/Ischemic/35025_FU_vessel1_arm_1_cfi60_ECGavg.mat.jpg
- Data PlosOne/Ischemic/35025_FU_vessel3_arm_1_cfi60_ECGavg.mat.jpg
- Data PlosOne/Ischemic/35026_BL_vessel1_arm_1_cfi60_ECGavg.mat.jpg
- Data PlosOne/Ischemic/35026_FU_vessel1_arm_1_cfi60_ECGavg.mat.jpg
- Data PlosOne/Ischemic/35027_BL_vessel1_arm_1_cfi60_ECGavg.mat.jpg
- Data PlosOne/Ischemic/35028_BL_vessel1_arm_1_cfi60_ECGavg.mat.jpg
- Data PlosOne/Ischemic/35028_BL_vessel2_arm_1_cfi60_ECGavg.mat.jpg
- Data PlosOne/Ischemic/35028_FU_vessel1_arm_1_cfi60_ECGavg.mat.jpg
- Data PlosOne/Ischemic/35028_FU_vessel2_arm_1_cfi60_ECGavg.mat.jpg
- Data PlosOne/Ischemic/35029_FU_vessel2_arm_1_cfi60_ECGavg.mat.jpg
- Data PlosOne/Ischemic/35030_BL_vessel1_arm_1_cfi60_ECGavg.mat.jpg
- Data PlosOne/Ischemic/35030_FU_vessel1_arm_1_cfi60_ECGavg.mat.jpg
- Data PlosOne/Ischemic/35031_BL_vessel1_arm_1_cfi60_ECGavg.mat.jpg
- Data PlosOne/Ischemic/35031_FU_vessel1_arm_1_cfi60_ECGavg.mat.jpg
- Data PlosOne/Ischemic/35032_BL_vessel1_arm_1_cfi60_ECGavg.mat.jpg
- Data PlosOne/Ischemic/35032_BL_vessel2_arm_1_cfi60_ECGavg.mat.jpg
- Data PlosOne/Ischemic/35032_BL_vessel3_arm_1_cfi60_ECGavg.mat.jpg
- Data PlosOne/Ischemic/35032_FU_2_vessel2_arm_1_cfi60_ECGavg.mat.jpg
- Data PlosOne/Ischemic/35032_FU_vessel1_arm_1_cfi60_ECGavg.mat.jpg
- Data PlosOne/Ischemic/35032_FU_vessel2_arm_1_cfi60_ECGavg.mat.jpg
- Data PlosOne/Ischemic/35032_FU_vessel4_arm_1_cfi60_ECGavg.mat.jpg
- Data PlosOne/Ischemic/35033_BL_vessel2_arm_1_cfi60_ECGavg.mat.jpg
- Data PlosOne/Ischemic/35033_FU_vessel1_arm_1_cfi60_ECGavg.mat.jpg
- Data PlosOne/Ischemic/35033_FU_vessel2_arm_1_cfi60_ECGavg.mat.jpg
- Data PlosOne/Ischemic/35034_BL_vessel1_arm_1_cfi60_ECGavg.mat.jpg
- Data PlosOne/Ischemic/35034_BL_vessel2_arm_1_cfi60_ECGavg.mat.jpg
- Data PlosOne/Ischemic/35034_BL_vessel3_arm_1_cfi60_ECGavg.mat.jpg
- Data PlosOne/Ischemic/35034_FU_vessel1_arm_1_cfi60_ECGavg.mat.jpg
- Data PlosOne/Ischemic/35034_FU_vessel2_arm_1_cfi60_ECGavg.mat.jpg
- Data PlosOne/Ischemic/35034_FU_vessel3_arm_1_cfi60_ECGavg.mat.jpg
- Data PlosOne/Ischemic/35035_BL_vessel1_arm_1_cfi60_ECGavg.mat.jpg
- Data PlosOne/Ischemic/35036_BL_vessel1_arm_1_cfi60_ECGavg.mat.jpg
- Data PlosOne/Ischemic/35036_FU_vessel1_arm_1_cfi60_ECGavg.mat.jpg
- Data PlosOne/Ischemic/35037_BL_vessel1_arm_1_cfi60_ECGavg.mat.jpg
- Data PlosOne/Ischemic/35037_BL_vessel2_arm_1_cfi60_ECGavg.mat.jpg
- Data PlosOne/Ischemic/35037_FU_vessel3_arm_1_cfi60_ECGavg.mat.jpg
- Data PlosOne/Ischemic/35038_BL_vessel1_arm_1_cfi60_ECGavg.mat.jpg
- Data PlosOne/Ischemic/35038_BL_vessel2_arm_1_cfi60_ECGavg.mat.jpg
- Data PlosOne/Ischemic/35038_FU_vessel1_arm_1_cfi60_ECGavg.mat.jpg
- Data PlosOne/Ischemic/35038_FU_vessel2_arm_1_cfi60_ECGavg.mat.jpg
- Data PlosOne/Ischemic/35039_BL_vessel1_arm_1_cfi60_ECGavg.mat.jpg
- Data PlosOne/Ischemic/35039_BL_vessel2_arm_1_cfi60_ECGavg.mat.jpg
- Data PlosOne/Ischemic/35039_FU_vessel1_arm_1_cfi60_ECGavg.mat.jpg
- Data PlosOne/Ischemic/35039_FU_vessel2_arm_1_cfi60_ECGavg.mat.jpg
- Data PlosOne/Ischemic/35040_BL_vessel1_arm_1_cfi60_ECGavg.mat.jpg
- Data PlosOne/Ischemic/35040_FU_vessel1_arm_1_cfi60_ECGavg.mat.jpg
- Data PlosOne/Ischemic/35041_BL_vessel1_arm_1_cfi60_ECGavg.mat.jpg
- Data PlosOne/Ischemic/35041_BL_vessel2_arm_1_cfi60_ECGavg.mat.jpg
- Data PlosOne/Ischemic/35041_FU_vessel1_arm_1_cfi60_ECGavg.mat.jpg
- Data PlosOne/Ischemic/35041_FU_vessel2_arm_1_cfi60_ECGavg.mat.jpg
- Data PlosOne/Ischemic/35042_BL_vessel1_arm_1_cfi60_ECGavg.mat.jpg
- Data PlosOne/Ischemic/35042_BL_vessel2_arm_1_cfi60_ECGavg.mat.jpg
- Data PlosOne/Ischemic/35042_FU_vessel1_arm_1_cfi60_ECGavg.mat.jpg
- Data PlosOne/Ischemic/35043_BL_vessel1_arm_1_cfi60_ECGavg.mat.jpg
- Data PlosOne/Ischemic/35043_BL_vessel2_arm_1_cfi60_ECGavg.mat.jpg
- Data PlosOne/Ischemic/35044_BL_vessel1_arm_1_cfi60_ECGavg.mat.jpg
- Data PlosOne/Ischemic/35044_FU_vessel1_arm_1_cfi60_ECGavg.mat.jpg
- Data PlosOne/Ischemic/35046_BL_vessel1_arm_1_cfi60_ECGavg.mat.jpg
- Data PlosOne/Ischemic/35046_BL_vessel2_arm_1_cfi60_ECGavg.mat.jpg
- Data PlosOne/Ischemic/35046_FU_vessel1_arm_1_cfi60_ECGavg.mat.jpg
- Data PlosOne/Ischemic/35046_FU_vessel2_arm_1_cfi60_ECGavg.mat.jpg
- Data PlosOne/Ischemic/35047_BL_vessel1_arm_1_cfi60_ECGavg.mat.jpg
- Data PlosOne/Ischemic/35047_FU_vessel1_arm_1_cfi60_ECGavg.mat.jpg
- Data PlosOne/Ischemic/35048_FU_vessel2_arm_1_cfi60_ECGavg.mat.jpg
- Data PlosOne/Ischemic/35049_BL_vessel1_arm_1_cfi60_ECGavg.mat.jpg
- Data PlosOne/Ischemic/35049_BL_vessel2_arm_1_cfi60_ECGavg.mat.jpg
- Data PlosOne/Ischemic/35049_FU_vessel2_arm_1_cfi60_ECGavg.mat.jpg
- Data PlosOne/Ischemic/35050_FU_vessel1_arm_1_cfi60_ECGavg.mat.jpg
- Data PlosOne/Ischemic/35051_BL_vessel1_arm_1_cfi60_ECGavg.mat.jpg
- Data PlosOne/Ischemic/35051_FU_vessel1_arm_1_cfi60_ECGavg.mat.jpg
- Data PlosOne/Ischemic/35052_BL_vessel1_arm_1_cfi60_ECGavg.mat.jpg
- Data PlosOne/Ischemic/35052_BL_vessel2_arm_1_cfi60_ECGavg.mat.jpg
- Data PlosOne/Ischemic/35052_FU_vessel1_arm_1_cfi60_ECGavg.mat.jpg
- Data PlosOne/Ischemic/35052_FU_vessel2_arm_1_cfi60_ECGavg.mat.jpg
- Data PlosOne/Ischemic/35053_BL_vessel1_arm_1_cfi60_ECGavg.mat.jpg
- Data PlosOne/Ischemic/35053_BL_vessel2_arm_1_cfi60_ECGavg.mat.jpg
- Data PlosOne/Ischemic/35053_FU_vessel1_arm_1_cfi60_ECGavg.mat.jpg
- Data PlosOne/Ischemic/35053_FU_vessel2_arm_1_cfi60_ECGavg.mat.jpg
- Data PlosOne/Ischemic/35054_BL_vessel1_arm_1_cfi60_ECGavg.mat.jpg
- Data PlosOne/Ischemic/35054_FU_vessel1_arm_1_cfi60_ECGavg.mat.jpg
- Data PlosOne/Ischemic/35055_BL_vessel1_arm_1_cfi60_ECGavg.mat.jpg
- Data PlosOne/Ischemic/35057_BL_vessel1_arm_1_cfi60_ECGavg.mat.jpg
- Data PlosOne/Ischemic/35059_FU_vessel1_arm_1_cfi60_ECGavg.mat.jpg
- Data PlosOne/Ischemic/35060_BL_vessel1_arm_1_cfi60_ECGavg.mat.jpg
- Data PlosOne/Ischemic/35060_FU_vessel1_arm_1_cfi60_ECGavg.mat.jpg
- Data PlosOne/Ischemic/35061_BL_vessel1_arm_1_cfi60_ECGavg.mat.jpg
- Data PlosOne/Ischemic/35061_FU_vessel1_arm_1_cfi60_ECGavg.mat.jpg
- Data PlosOne/Ischemic/35062_BL_vessel1_arm_1_cfi60_ECGavg.mat.jpg
- Data PlosOne/Ischemic/35062_BL_vessel2_arm_1_cfi60_ECGavg.mat.jpg
- Data PlosOne/Ischemic/35062_FU_vessel2_arm_1_cfi60_ECGavg.mat.jpg
- Data PlosOne/Ischemic/35062_FU_vessel3_arm_1_cfi60_ECGavg.mat.jpg
- Data PlosOne/Ischemic/35063_BL_vessel1_arm_1_cfi60_ECGavg.mat.jpg
- Data PlosOne/Ischemic/35063_FU_vessel1_arm_1_cfi60_ECGavg.mat.jpg
- Data PlosOne/Ischemic/35064_BL_vessel1_arm_1_cfi60_ECGavg.mat.jpg
- Data PlosOne/Ischemic/35064_BL_vessel2_arm_1_cfi60_ECGavg.mat.jpg
- Data PlosOne/Ischemic/35064_FU_vessel1_arm_1_cfi60_ECGavg.mat.jpg
- Data PlosOne/Ischemic/35064_FU_vessel2_arm_1_cfi60_ECGavg.mat.jpg
- Data PlosOne/Ischemic/35065_BL_vessel1_arm_1_cfi60_ECGavg.mat.jpg
- Data PlosOne/Ischemic/35065_FU_vessel2_arm_1_cfi60_ECGavg.mat.jpg
- Data PlosOne/Ischemic/35066_BL_vessel1_arm_1_cfi60_ECGavg.mat.jpg
- Data PlosOne/Ischemic/35066_BL_vessel2_arm_1_cfi60_ECGavg.mat.jpg
- Data PlosOne/Ischemic/35066_FU_vessel1_arm_1_cfi60_ECGavg.mat.jpg
- Data PlosOne/Ischemic/35066_FU_vessel2_arm_1_cfi60_ECGavg.mat.jpg
- Data PlosOne/Ischemic/35067_BL_vessel1_arm_1_cfi60_ECGavg.mat.jpg
- Data PlosOne/Ischemic/35067_FU_vessel1_arm_1_cfi60_ECGavg.mat.jpg
- Data PlosOne/Ischemic/35068_BL_vessel1_arm_1_cfi60_ECGavg.mat.jpg
- Data PlosOne/Ischemic/35069_FU_vessel1_arm_1_cfi60_ECGavg.mat.jpg
- Data PlosOne/Ischemic/35070_BL_vessel1_arm_1_cfi60_ECGavg.mat.jpg
- Data PlosOne/Ischemic/35070_FU_vessel1_arm_1_cfi60_ECGavg.mat.jpg
- Data PlosOne/Ischemic/35071_BL_vessel1_arm_1_cfi60_ECGavg.mat.jpg
- Data PlosOne/Ischemic/35071_FU_vessel1_arm_1_cfi60_ECGavg.mat.jpg
- Data PlosOne/Ischemic/35072_BL_vessel1_arm_1_cfi60_ECGavg.mat.jpg
- Data PlosOne/Ischemic/35072_FU_vessel1_arm_1_cfi60_ECGavg.mat.jpg
- Data PlosOne/Ischemic/35073_BL_vessel1_arm_1_cfi60_ECGavg.mat.jpg
- Data PlosOne/Ischemic/35073_FU_vessel1_arm_1_cfi60_ECGavg.mat.jpg
- Data PlosOne/Ischemic/35073_FU_vessel2_arm_1_cfi60_ECGavg.mat.jpg
- Data PlosOne/Ischemic/35074_BL_vessel1_arm_1_cfi60_ECGavg.mat.jpg
- Data PlosOne/Ischemic/35074_BL_vessel2_arm_1_cfi60_ECGavg.mat.jpg
- Data PlosOne/Ischemic/35074_FU_vessel1_arm_1_cfi60_ECGavg.mat.jpg
- Data PlosOne/Ischemic/35074_FU_vessel2_arm_1_cfi60_ECGavg.mat.jpg
- Data PlosOne/Ischemic/35075_BL_vessel1_arm_1_cfi60_ECGavg.mat.jpg
- Data PlosOne/Ischemic/35075_FU_vessel1_arm_1_cfi60_ECGavg.mat.jpg
- Data PlosOne/Ischemic/35077_FU_vessel1_arm_1_cfi60_ECGavg.mat.jpg
- Data PlosOne/Ischemic/35078_FU_vessel1_arm_1_cfi60_ECGavg.mat.jpg
- Data PlosOne/Ischemic/35079_BL_vessel1_arm_1_cfi60_ECGavg.mat.jpg
- Data PlosOne/Ischemic/35079_FU_vessel1_arm_1_cfi60_ECGavg.mat.jpg
- Data PlosOne/Ischemic/35080_BL_vessel1_arm_1_cfi60_ECGavg.mat.jpg
- Data PlosOne/Ischemic/35080_BL_vessel2_arm_1_cfi60_ECGavg.mat.jpg
- Data PlosOne/Ischemic/35080_FU_vessel1_arm_1_cfi60_ECGavg.mat.jpg
- Data PlosOne/Ischemic/35080_FU_vessel2_arm_1_cfi60_ECGavg.mat.jpg
- Data PlosOne/Ischemic/35080_FU2_vessel1_arm_1_cfi60_ECGavg.mat.jpg
- Data PlosOne/Ischemic/35080_FU2_vessel2_arm_1_cfi60_ECGavg.mat.jpg
- Data PlosOne/Ischemic/35081_FU_vessel1_arm_1_cfi60_ECGavg.mat.jpg
- Data PlosOne/Ischemic/35082_BL_vessel1_arm_1_cfi60_ECGavg.mat.jpg
- Data PlosOne/Ischemic/35082_FU_vessel1_arm_1_cfi60_ECGavg.mat.jpg
- Data PlosOne/Ischemic/35083_BL_vessel1_arm_1_cfi60_ECGavg.mat.jpg
- Data PlosOne/Ischemic/35083_FU_vessel1_arm_1_cfi60_ECGavg.mat.jpg
- Data PlosOne/Ischemic/35084_BL_vessel1_arm_1_cfi60_ECGavg.mat.jpg
- Data PlosOne/Ischemic/35084_FU_vessel1_arm_1_cfi60_ECGavg.mat.jpg
- Data PlosOne/Ischemic/35084_FU_vessel2_arm_1_cfi60_ECGavg.mat.jpg
- Data PlosOne/Ischemic/35084_FU_vessel3_arm_1_cfi60_ECGavg.mat.jpg
- Data PlosOne/Ischemic/35085_BL_vessel1_arm_1_cfi60_ECGavg.mat.jpg
- Data PlosOne/Ischemic/35086_BL_vessel1_arm_1_cfi60_ECGavg.mat.jpg
- Data PlosOne/Ischemic/35086_FU_vessel1_arm_1_cfi60_ECGavg.mat.jpg
- Data PlosOne/Ischemic/35087_BL_vessel1_arm_1_cfi60_ECGavg.mat.jpg
- Data PlosOne/Ischemic/35087_FU_vessel2_arm_1_cfi60_ECGavg.mat.jpg
- Data PlosOne/Ischemic/35088_BL_vessel1_arm_1_cfi60_ECGavg.mat.jpg
- Data PlosOne/Ischemic/35088_FU_vessel1_arm_1_cfi60_ECGavg.mat.jpg
- Data PlosOne/Ischemic/35088_FU_vessel2_arm_1_cfi60_ECGavg.mat.jpg
- Data PlosOne/Ischemic/35089_BL_vessel1_arm_1_cfi60_ECGavg.mat.jpg
- Data PlosOne/Ischemic/35089_BL_vessel2_arm_1_cfi60_ECGavg.mat.jpg
- Data PlosOne/Ischemic/35089_FU_vessel1_arm_1_cfi60_ECGavg.mat.jpg
- Data PlosOne/Ischemic/35089_FU_vessel2_arm_1_cfi60_ECGavg.mat.jpg
- Data PlosOne/Ischemic/35090_BL_vessel1_arm_1_cfi60_ECGavg.mat.jpg
- Data PlosOne/Ischemic/35090_BL_vessel2_arm_1_cfi60_ECGavg.mat.jpg
- Data PlosOne/Ischemic/35090_FU_vessel1_arm_1_cfi60_ECGavg.mat.jpg
- Data PlosOne/Ischemic/35090_FU_vessel2_arm_1_cfi60_ECGavg.mat.jpg
- Data PlosOne/Ischemic/35091_BL_vessel1_arm_1_cfi60_ECGavg.mat.jpg
- Data PlosOne/Ischemic/35091_FU_vessel1_arm_1_cfi60_ECGavg.mat.jpg
- Data PlosOne/Ischemic/35092_BL_vessel1_arm_1_cfi60_ECGavg.mat.jpg
- Data PlosOne/Ischemic/35094_FU_vessel1_arm_1_cfi60_ECGavg.mat.jpg
- Data PlosOne/Ischemic/35095_BL_vessel3_arm_1_cfi60_ECGavg.mat.jpg
- Data PlosOne/Ischemic/35095_FU_vessel1_arm_1_cfi60_ECGavg.mat.jpg
- Data PlosOne/Ischemic/35095_FU_vessel2_arm_1_cfi60_ECGavg.mat.jpg
- Data PlosOne/Ischemic/35095_FU_vessel3_arm_1_cfi60_ECGavg.mat.jpg
- Data PlosOne/Ischemic/35096_BL_vessel1_arm_1_cfi60_ECGavg.mat.jpg
- Data PlosOne/Ischemic/35096_BL_vessel2_arm_1_cfi60_ECGavg.mat.jpg
- Data PlosOne/Ischemic/35096_FU_vessel1_arm_1_cfi60_ECGavg.mat.jpg
- Data PlosOne/Ischemic/35096_FU_vessel3_arm_1_cfi60_ECGavg.mat.jpg
- Data PlosOne/Ischemic/35097_BL_vessel1_arm_1_cfi60_ECGavg.mat.jpg
- Data PlosOne/Ischemic/35097_BL_vessel2_arm_1_cfi60_ECGavg.mat.jpg
- Data PlosOne/Ischemic/35097_FU_vessel1_arm_1_cfi60_ECGavg.mat.jpg
- Data PlosOne/Ischemic/35097_FU_vessel2_arm_1_cfi60_ECGavg.mat.jpg
- Data PlosOne/Ischemic/35098_BL_vessel1_arm_1_cfi60_ECGavg.mat.jpg
- Data PlosOne/Ischemic/35098_FU_vessel1_arm_1_cfi60_ECGavg.mat.jpg
- Data PlosOne/Ischemic/35098_FU_vessel2_arm_1_cfi60_ECGavg.mat.jpg
- Data PlosOne/Ischemic/35099_FU_vessel1_arm_1_cfi60_ECGavg.mat.jpg
- Data PlosOne/Ischemic/35100_BL_vessel1_arm_1_cfi60_ECGavg.mat.jpg
- Data PlosOne/Ischemic/35100_FU_vessel1_arm_1_cfi60_ECGavg.mat.jpg
- Data PlosOne/Ischemic/35100_FU_vessel2_arm_1_cfi60_ECGavg.mat.jpg
- Data PlosOne/Ischemic/36001_vessel1_arm_1_cfi60_ECGavg.mat.jpg
- Data PlosOne/Ischemic/36002_vessel1_arm_1_cfi60_ECGavg.mat.jpg
- Data PlosOne/Ischemic/36003_vessel1_arm_1_cfi60_ECGavg.mat.jpg
- Data PlosOne/Ischemic/36004_vessel1_arm_1_cfi60_ECGavg.mat.jpg
- Data PlosOne/Ischemic/36005_vessel1_arm_1_cfi60_ECGavg.mat.jpg
- Data PlosOne/Ischemic/36006_vessel1_arm_1_cfi60_ECGavg.mat.jpg
- Data PlosOne/Ischemic/36007_vessel1_arm_1_cfi60_ECGavg.mat.jpg
- Data PlosOne/Ischemic/36008_vessel1_arm_1_cfi60_ECGavg.mat.jpg
- Data PlosOne/Ischemic/36009_vessel1_arm_1_cfi60_ECGavg.mat.jpg
- Data PlosOne/Ischemic/36010_vessel1_arm_1_cfi60_ECGavg.mat.jpg
- Data PlosOne/Ischemic/36011_vessel1_arm_1_cfi60_ECGavg.mat.jpg
- Data PlosOne/Ischemic/36012_vessel1_arm_1_cfi60_ECGavg.mat.jpg
- Data PlosOne/Ischemic/36014_vessel1_arm_1_cfi60_ECGavg.mat.jpg
- Data PlosOne/Ischemic/36015_vessel1_arm_1_cfi60_ECGavg.mat.jpg
- Data PlosOne/Ischemic/36016_vessel1_arm_1_cfi60_ECGavg.mat.jpg
- Data PlosOne/Ischemic/36018_vessel1_arm_1_cfi60_ECGavg.mat.jpg
- Data PlosOne/Ischemic/36020_vessel1_arm_1_cfi60_ECGavg.mat.jpg
- Data PlosOne/Ischemic/36024_vessel1_arm_1_cfi60_ECGavg.mat.jpg
- Data PlosOne/Ischemic/36025_vessel1_arm_1_cfi60_ECGavg.mat.jpg
- Data PlosOne/Ischemic/36026_vessel1_arm_1_cfi60_ECGavg.mat.jpg
- Data PlosOne/Ischemic/36027_FU_vessel2_arm_1_cfi60_ECGavg.mat.jpg
- Data PlosOne/Ischemic/36027_vessel1_arm_1_cfi60_ECGavg.mat.jpg
- Data PlosOne/Ischemic/36029_vessel1_arm_1_cfi60_ECGavg.mat.jpg
- Data PlosOne/Ischemic/36030_vessel1_arm_1_cfi60_ECGavg.mat.jpg
- Data PlosOne/Ischemic/36031_vessel1_arm_1_cfi60_ECGavg.mat.jpg
- Data PlosOne/Ischemic/36032_vessel1_arm_1_cfi60_ECGavg.mat.jpg
- Data PlosOne/Ischemic/36033_vessel1_arm_1_cfi60_ECGavg.mat.jpg
- Data PlosOne/Ischemic/36034_vessel1_arm_1_cfi60_ECGavg.mat.jpg
- Data PlosOne/Ischemic/36035_vessel1_arm_1_cfi60_ECGavg.mat.jpg
- Data PlosOne/Ischemic/36036_vessel1_arm_1_cfi60_ECGavg.mat.jpg
- Data PlosOne/Ischemic/36037_vessel1_arm_1_cfi60_ECGavg.mat.jpg
- Data PlosOne/Ischemic/36038_vessel1_arm_1_cfi60_ECGavg.mat.jpg
- Data PlosOne/Ischemic/36039_vessel1_arm_1_cfi60_ECGavg.mat.jpg
- Data PlosOne/Ischemic/36040_vessel1_arm_1_cfi60_ECGavg.mat.jpg
- Data PlosOne/Ischemic/36041_vessel1_arm_1_cfi60_ECGavg.mat.jpg
- Data PlosOne/Ischemic/36042_vessel1_arm_1_cfi60_ECGavg.mat.jpg
- Data PlosOne/Ischemic/36043_vessel1_arm_1_cfi60_ECGavg.mat.jpg
- Data PlosOne/Ischemic/36044_vessel1_arm_1_cfi60_ECGavg.mat.jpg
- Data PlosOne/Ischemic/36046_vessel1_arm_1_cfi60_ECGavg.mat.jpg
- Data PlosOne/Ischemic/36047_vessel1_arm_1_cfi60_ECGavg.mat.jpg
- Data PlosOne/Ischemic/36048_vessel1_arm_1_cfi60_ECGavg.mat.jpg
- Data PlosOne/Ischemic/36049_vessel1_arm_1_cfi60_ECGavg.mat.jpg
- Data PlosOne/Ischemic/36050_vessel1_arm_1_cfi60_ECGavg.mat.jpg
- Data PlosOne/Ischemic/36051_vessel1_arm_1_cfi60_ECGavg.mat.jpg
- Data PlosOne/Ischemic/36052_vessel1_arm_1_cfi60_ECGavg.mat.jpg
- Data PlosOne/Ischemic/36053_vessel1_arm_1_cfi60_ECGavg.mat.jpg
- Data PlosOne/Ischemic/36054_vessel1_arm_1_cfi60_ECGavg.mat.jpg
- Data PlosOne/Ischemic/36055_vessel1_arm_1_cfi60_ECGavg.mat.jpg
- Data PlosOne/Ischemic/36056_vessel1_arm_1_cfi60_ECGavg.mat.jpg
- Data PlosOne/Ischemic/36057_vessel1_arm_1_cfi60_ECGavg.mat.jpg
- Data PlosOne/Ischemic/36058_vessel1_arm_1_cfi60_ECGavg.mat.jpg
- Data PlosOne/Ischemic/36059_vessel1_arm_1_cfi60_ECGavg.mat.jpg
- Data PlosOne/Ischemic/36060_vessel1_arm_1_cfi60_ECGavg.mat.jpg
- Data PlosOne/Ischemic/36061_vessel1_arm_1_cfi60_ECGavg.mat.jpg
- Data PlosOne/Ischemic/36062_vessel1_arm_1_cfi60_ECGavg.mat.jpg
- Data PlosOne/Ischemic/36063_vessel1_arm_1_cfi60_ECGavg.mat.jpg
- Data PlosOne/Ischemic/36064_vessel1_arm_1_cfi60_ECGavg.mat.jpg
- Data PlosOne/Ischemic/36065_vessel1_arm_1_cfi60_ECGavg.mat.jpg
- Data PlosOne/Ischemic/36066_vessel1_arm_1_cfi60_ECGavg.mat.jpg
- Data PlosOne/Ischemic/36067_vessel1_arm_1_cfi60_ECGavg.mat.jpg
- Data PlosOne/Ischemic/36068_vessel1_arm_1_cfi60_ECGavg.mat.jpg
[truncated: 595 more entries]
